# Supplementary material for: Learning to Look at the Bright Side of Life: Attention Bias Modification Training Enhances Optimism Bias
Source: Front Hum Neurosci. 2019 Jul 9;13:222. doi: 10.3389/fnhum.2019.00222 (PMC6629951; doi:10.3389/fnhum.2019.00222)
Supplement: Supplementary file 3 [file Appendix_C.xlsx]

## Sheet: Tabelle1
Group	Age	Gender	LOT-R	Number of completed training sessions	Number of partly completed training sessions	COS Baseline	COS Day 7	COS Day 14	FEX Baseline	FEX Day 7	FEX Day 14	PANAS pos Baseline	PANAS pos Day 7	PANAS pos Day 14	PANAS neg Baseline	PANAS neg Day 7	PANAS neg Day 14
Exp	22	female	16	14	0	0.11	0.28	0.17	5	4.9	5	22	28	22	19	23	20
Exp	21	female	21	13	0	-0.22	-0.28	0.11	4.9	5.1	4.6	26	25	17	23	17	18
Exp	20	female	21	14	0	-0.22	-0.17	0.5	5.2	5.7	5.8	28	28	29	11	13	17
Exp	21	female	20	14	0	-0.67	-0.61	-1.28	5.9	5.9	5.4	35	37	34	21	19	11
Exp	20	female	24	14	0	0.28	0.5	0.44	5.6	5	5.1	34	30	31	16	16	15
Exp	21	female	20	14	0	-0.28	-1	-0.56	5.2	5.1	5.3	28	29	20	10	13	11
Exp	21	female	25	14	0	0.06	0.17	0	5.3	5.2	5.5	24	17	23	12	13	11
Exp	26	female	24	14	0	0.17	0.44	-0.44	5.5	5	5	25	22	24	13	16	15
Exp	20	female	18	14	0	-0.22	0.17	0.11	4.5	5.2	5.4	26	37	37	25	16	16
Exp	19	female	24	14	0	0.22	0.28	0.22	5.3	5.2	4.8	23	20	28	14	22	28
Exp	21	female	15	14	0	0.89	-0.89	-0.56	4.8	2.9	2.7	24	20	13	14	13	10
Exp	21	female	25	14	0	0.44	0.61	0.61	6	5.1	6.5	37	38	40	12	11	10
Exp	20	female	22	14	0	1.56	1.5	1.56	6	5.5	6.1	29	31	27	14	12	11
Exp	20	female	24	14	0	0.17	0.61	0.61	5.1	5.2	5.4	35	30	38	14	12	11
Exp	20	female	23	13	0	0.17	0.06	0.22	6	6	5.8	35	30	27	17	15	12
Exp	22	male	25	14	0	0.17	0.39	0.33	5.9	5.1	5.4	32	36	33	20	17	18
Exp	20	male	14	14	0	-1.28	-1.33	-1.22	3.4	3.3	3.1	16	20	18	10	11	10
Exp	21	male	14	14	0	-0.94	-0.72	-0.11	3.6	4.2	3.8	20	23	20	19	18	15
Exp	30	male	21	13	1	-0.11	-0.17	0	5	4	4	17	16	16	10	10	10
Exp	21	male	21	14	0	-0.67	0.06	-0.28	5.2	5.1	4.6	24	27	28	24	18	19
Exp	21	female	24	14	0	0	0.17	0.22	6	6.3	6.3	33	35	26	12	10	12
Exp	21	female	24	14	0	0.61	0.94	0.5	6.3	6.1	6.2	37	31	38	14	12	12
Exp	34	male	24	12	1	0	0	0.44	5.7	5.8	5.3	30	26	19	19	16	15
Exp	20	female	25	14	0	0.22	0.44	0.56	4.8	4.5	4.5	32	30	23	11	13	12
Exp	20	female	26	1	0	-1	-1	-1	41	41	41	22	22	22	14	14	14
Exp	21	female	27	13	0	-0.56	-0.67	-0.11	5.5	5.6	5.7	42	46	40	11	13	11
Exp	21	female	28	4	0	1.94	1.94	1.94	64	64	64	38	38	38	17	17	17
Exp	20	female	25	14	0	0.11	0.22	0.28	5.6	4.7	4.3	35	31	36	13	22	15
Exp	20	female	15	11	3	-0.17	-0.06	0.06	4.4	4.5	4.9	19	22	19	19	31	17
Exp	23	female	30	14	0	0.17	0.5	0.33	5.3	5.3	5.3	30	40	26	16	11	16
Exp	26	male	26	14	0	0	0.72	1.17	5.9	5.9	6.1	40	42	47	11	10	10
Exp	18	male	22	14	0	-0.28	-0.17	-0.06	4.9	4.5	5	32	33	33	11	13	10
Exp	19	female	21	14	0	-0.5	-0.39	-0.33	5	4.8	4.1	35	22	34	21	13	14
Exp	22	female	24	14	0	-0.72	-0.39	-0.22	5.8	5.7	6.3	31	30	38	12	14	12
Exp	20	female	27	14	0	-0.06	0.22	0.22	5.6	5.3	5.3	25	30	27	11	14	10
Exp	18	male	14	13	0	1	1	0.72	4.1	4.3	4.2	38	30	33	11	11	10
Exp	21	female	25	14	0	0.5	-0.06	0.39	6.3	5.9	5.8	36	40	39	15	12	11
Exp	25	male	18	14	0	-1.28	-0.61	-0.33	4.2	4.6	4.4	22	28	20	25	18	26
Exp	21	female	20	14	0	0.39	0.78	1.11	5.2	5.4	5.4	31	31	27	11	14	13
Exp	20	female	21	14	0	-0.11	0.67	0.44	6.5	5.8	6.1	37	28	31	12	13	11
Exp	23	male	27	14	0	0.56	1.06	1.28	5.8	5.8	6.6	25	37	41	12	12	11
Exp	24	male	22	14	0	0.06	0.67	1	5.8	6.3	6.3	33	42	43	14	12	14
Exp	24	female	25	14	0	-0.72	-0.5	-0.06	6.1	5.4	5.2	32	39	29	11	12	10
Exp	23	female	18	14	0	-1.28	-0.67	-0.11	5	5.1	5.3	18	24	20	13	15	14
Exp	22	female	29	13	0	0.89	0.67	1	6.4	6.3	6.4	37	30	40	11	20	12
Exp	23	male	19	11	0	0.67	0.39	0.44	54	54	55	25	29	28	15	24	16
Exp	21	female	25	12	0	0.83	0.94	0.94	6.1	6.3	6.1	44	33	32	10	10	10
Exp	46	male	29	12	0	-0.17	-0.28	0.22	6.6	5.9	6.1	35	38	36	15	13	16
Exp	22	female	27	13	0	-0.17	0.94	0.72	6.3	6.2	5.9	34	39	36	13	12	12
Exp	22	male	24	14	0	0.22	-0.22	0.56	5.4	5.1	4.7	21	20	21	12	13	12
Exp	22	male	29	13	0	0.06	0.61	0.39	5.8	5.8	5.6	39	38	36	15	14	13
Exp	20	female	21	13	0	-0.39	0.22	-0.06	5.1	5.2	5.5	27	22	27	11	13	12
Exp	18	female	19	12	0	0	0.22	0.11	3.9	3.9	4.4	29	18	14	13	12	10
Exp	19	male	17	14	0	-0.17	-0.17	0.28	5.9	5.9	5.9	25	33	29	19	21	19
Exp	23	female	27	14	0	-0.06	0.17	-0.22	6.1	5.8	5.2	35	32	37	16	17	15
Exp	21	male	21	14	0	0.17	0.22	0.5	5.3	5	5.4	24	14	25	11	16	10
Exp	20	female	14	14	0	0.56	1.06	1.5	4.7	5.3	4.8	18	20	24	11	10	10
Exp	21	male	22	12	0	0.39	0.11	0.33	4	4.4	4.9	21	29	31	11	14	13
Exp	23	female	24	2	0	-0.89	-0.89	-0.89	50	50	50	28	28	28	11	11	11
Exp	23	female	24	14	0	0.06	-0.06	0.33	5.8	5.1	5.5	11	13	19	10	10	10
Exp	21	female	19	14	0	-0.17	0.44	0.44	4.6	4.9	4.9	31	28	24	14	12	12
Exp	21	male	25	14	0	0.5	0.67	0.72	5.3	5.2	5.3	37	28	29	11	12	15
Exp	22	female	23	14	0	-0.28	-0.78	-0.5	4.7	4.6	4.6	22	25	29	11	10	10
Exp	25	female	24	13	0	-0.33	-0.94	-0.83	5.1	3.9	4	22	15	15	16	13	13
Exp	23	female	20	14	0	-0.22	-0.28	-0.39	4.9	5.2	5.2	23	25	15	12	12	15
Exp	21	male	26	14	0	-0.11	0.11	-0.17	5.5	5.3	5.4	31	29	30	14	12	19
Exp	22	male	28	13	0	1.5	1.89	2.33	6.5	6.4	6.4	28	28	30	15	11	10
Exp	30	male	25	13	0	0	-0.72	-1.06	5	5.6	5	35	39	34	13	16	13
Exp	25	male	21	14	0	0.06	-0.11	0.22	5.6	5.4	5.1	26	13	17	10	11	13
Exp	24	female	23	11	0	0.78	0.33	1.06	58	58	64	38	35	31	11	12	16
Exp	22	female	26	14	0	0.22	0	0.11	5.3	4.4	4.8	32	25	27	10	11	10
Exp	24	male	26	8	3	0.06	0.83	-0.06	63	53	57	26	29	38	10	11	15
Exp	21	male	23	13	0	0.56	1	0.67	5	5.3	5	33	28	28	20	15	14
Exp	23	female	24	14	0	0.11	0.39	0.11	6.4	5.8	5.7	40	18	31	13	12	10
Exp	23	male	22	14	0	0.5	-0.11	-0.33	4.7	4.5	4.3	32	30	32	24	22	26
Exp	21	female	24	14	0	-0.28	-0.28	-0.28	4.8	5.1	5	25	24	19	18	17	18
Exp	23	male	26	14	0	0.22	0.44	0.28	5.2	5	4.9	30	31	34	13	12	10
Con	21	female	24	11	0	-0.28	-0.22	0.89	65	67	64	40	39	29	15	15	19
Con	23	female	19	14	0	0.11	-0.11	-0.28	5.2	4.7	4.5	30	26	21	29	23	31
Con	19	female	26	10	0	-0.78	-0.56	-0.17	53	55	54	26	26	25	15	18	22
Con	22	female	22	12	0	0.28	0.06	0	5.9	5.8	6	36	29	28	15	16	14
Con	21	female	25	12	0	-0.06	-0.11	0.06	5.6	4.9	5.2	22	34	26	12	13	14
Con	22	female	24	14	0	-0.06	0.06	0.17	4.8	4.6	4.8	16	32	29	21	15	15
Con	22	female	25	13	0	-0.17	-0.56	0.44	5.7	6.1	5.9	25	34	29	10	11	11
Con	29	male	22	13	0	0.67	0.61	0.28	5.2	5.4	5	34	26	32	14	10	10
Con	21	female	26	11	0	-0.83	-0.78	-1	52	57	55	33	38	28	13	13	12
Con	24	female	15	14	0	-0.28	-0.28	-0.33	4.5	4.3	4.1	23	15	23	20	14	15
Con	22	male	26	13	0	0.11	0.17	0.33	5.9	5.8	5.8	22	21	22	10	10	11
Con	22	female	13	14	0	1.44	0.94	0.94	5.9	6.2	5.6	21	14	15	10	10	10
Con	25	female	24	13	0	0.28	0.83	0.61	4.9	5.3	5.4	32	25	26	18	14	16
Con	24	female	17	13	0	-2	-1.11	-1.78	4.1	4.1	3.9	25	26	27	18	27	17
Con	21	female	30	14	0	-0.06	-0.56	-0.33	6.3	6	6.2	42	40	42	12	12	14
Con	24	female	27	13	0	0.94	0.89	0.44	5.9	5.6	5.6	38	37	38	18	16	14
Con	22	female	26	14	0	0.39	0.17	0.17	5.3	5.2	5.2	36	33	37	11	11	11
Con	25	female	28	14	0	-0.11	0.17	0.11	5.9	5.7	5.8	35	40	38	11	10	10
Con	34	male	25	13	0	1.44	1.33	1.72	6.1	5.5	6.1	29	25	30	10	10	10
Con	22	female	26	9	0	-0.33	-0.22	-0.11	57	57	54	20	31	15	17	13	22
Con	22	male	27	12	0	0.83	0.22	0.78	4.8	5.6	5.5	32	24	26	13	18	11
Con	25	female	24	13	0	-0.44	-0.5	-1	5.9	5	5.4	35	33	32	12	11	11
Con	20	female	26	13	0	0.33	0.11	0.44	6.1	6.1	6.7	29	43	42	12	12	14
Con	21	female	28	11	0	-1	-1.22	-0.72	51	54	49	25	28	18	18	12	12
Con	24	female	25	14	0	-0.17	0.39	0.22	5.2	5.4	5.5	32	31	30	12	12	10
Con	21	male	28	14	0	0.33	0.72	0.94	5.1	5.1	5.3	31	38	37	10	11	10
Con	30	female	23	14	0	0.78	0.44	1	5.5	5.7	5.7	29	27	32	13	11	14
Con	22	female	27	1	0	-0.28	-0.28	-0.28	59	59	59	23	23	23	13	13	13
Con	25	female	28	12	0	-1.33	-1.61	-1.56	6.9	6.8	6.8	33	23	19	10	10	10
Con	25	male	28	13	0	0.61	0.78	0.94	5.8	5.9	5.7	44	43	44	14	15	16
Con	25	female	26	13	0	0.33	0.56	0.5	5.6	5.2	5.3	24	25	28	10	10	10
Con	22	female	27	14	0	0.39	-0.11	0.17	6.1	6.1	5.9	31	34	31	12	12	11
Con	29	male	30	2	0	1.17	1.17	1.17	60	60	60	30	30	30	14	14	14
Con	22	female	19	11	0	-0.22	-0.11	-0.17	53	51	53	26	23	19	13	15	15
Con	22	female	22	14	0	0.67	1	0.89	5.9	5.9	5.8	25	32	28	15	13	16
Con	27	male	27	14	0	1.06	0.39	0.22	5.5	5	4.8	33	35	33	12	13	11
Con	20	female	29	14	0	0	0	-0.06	6.3	5.8	5.5	26	26	15	10	11	11
Con	20	female	23	14	0	-0.5	-0.89	-0.78	5.9	6	5.2	34	34	24	11	10	13
Con	21	female	25	13	0	-0.5	-0.78	-0.67	5.8	5.5	5.7	34	36	32	12	10	11
Con	23	female	28	13	0	-0.06	-1	-0.67	4.9	5.3	5.5	32	30	26	10	10	10
Con	22	male	22	13	0	0.22	0.33	0.39	5.7	5.5	5.5	27	19	29	11	10	10
Con	22	female	24	14	0	-0.61	-0.17	-0.39	5.9	6.1	5.3	31	32	28	14	13	11
Con	21	male	23	14	0	-0.17	0.22	-0.28	5.3	4.9	4.6	27	27	28	17	17	14
Con	21	female	26	14	0	-0.56	-0.17	0.11	6.3	5.9	6.5	32	31	31	10	10	14
Con	23	female	21	12	1	0	0.22	0.17	4.9	4.6	5	24	25	27	11	10	11
Con	21	female	27	13	0	-0.39	-0.17	-0.44	5.7	6.1	5.6	28	32	24	16	10	13
Con	21	female	24	13	0	-0.44	-0.06	-0.17	5.3	5.3	5.3	25	21	31	11	20	10
Con	22	female	19	14	0	-0.83	0.11	0.06	5.1	5.3	4.9	27	26	27	15	11	13
Con	22	male	16	14	0	-0.06	-0.33	-0.17	4	4	4.1	19	22	20	29	12	29
Con	20	female	25	14	0	0	0	0	4	5.1	5.8	17	29	17	20	12	14
Con	21	female	24	13	0	-0.39	-0.11	-0.06	5.1	4.9	5	23	18	25	15	18	13
Con	21	female	23	14	0	-0.33	-0.22	-0.33	5.6	5.5	5.2	27	25	26	12	11	13
Con	28	female	21	13	0	-0.11	-0.44	-0.33	6.1	5.9	5.7	22	20	16	14	22	13
Con	26	female	27	12	0	0.67	0.5	0.44	6.4	6.2	6.3	42	43	44	18	10	13
Con	21	male	24	13	0	-0.06	-0.22	-0.06	5.7	5.7	5.7	40	35	39	15	12	13
Con	22	female	27	14	0	-0.33	-0.28	-0.17	6.2	6.3	6.2	30	32	35	14	12	12
Con	21	female	22	13	0	0.39	0.28	0.5	6.4	5.9	5.9	29	19	32	12	12	12
Con	24	female	20	13	0	0.39	0.5	0.33	4.8	4.7	4.9	18	25	23	10	13	10
Con	23	female	24	12	0	0.28	-0.06	-0.44	5.6	5.9	5.8	24	31	32	11	12	13
Con	26	male	26	14	0	0.5	0.61	0.61	5.1	5.5	5.1	32	38	34	11	12	13
Con	21	male	26	14	0	0.5	0.39	0.39	5	5	4.8	38	36	38	14	15	13
Con	24	female	22	13	0	-0.94	-0.72	-0.39	4	4.5	4.7	19	11	30	12	19	10
Con	21	male	23	12	1	0.72	0.94	1	5.7	5.7	5.6	29	31	28	14	14	13
Con	24	female	16	13	0	0	-0.5	-0.61	4.2	3.2	3.6	21	17	25	23	39	28
Con	31	female	27	14	0	0.72	0.11	0	6	5.6	5.6	33	28	33	11	13	11
Con	27	female	28	13	0	0.17	-0.22	-0.39	6.4	5.8	5.6	29	29	37	11	12	12
Con	32	male	24	14	0	0.17	0.33	0.17	5.2	5.1	5	26	30	29	10	11	11
Con	27	male	24	13	0	0.17	0.06	0.33	4.9	4.8	5.1	35	34	39	13	18	20
Con	17	female	14	14	0	-0.5	-0.06	0.17	4.7	4.9	5.4	27	28	24	27	22	23
Con	22	female	28	13	0	0.28	0.33	0.11	5.3	5.3	4.7	29	28	22	10	10	10
Participants marked in red were excluded from the analysis.
